# Supplementary material for: A systematic review of human and animal leptospirosis in the Pacific Islands reveals pathogen and reservoir diversity
Source: PLoS Negl Trop Dis. 2018 May 14;12(5):e0006503. doi: 10.1371/journal.pntd.0006503 (PMC5967813; doi:10.1371/journal.pntd.0006503)
Supplement: S1 Table — The complete reference is provided for each study, as well as the island(s) where the study took place, the target (human vs animal) and the type of study. Human clinical studies were reported as strong or weak evidence of leptospirosis following the criteria detailed in the methods section. The 11 studies for which the full text document could not be retrieved are indicated. (XLSX) [file pntd.0006503.s003.xlsx]

## Sheet: Sheet1
		Full reference	Comment	Country / countries	Nb countries	Target	Type of study (animal)		Type of study (human)		Weak or strong evidence (Human clinical studies)
1	1	Hartmann, F. W. (1947) "Further Observations on Leptospirosis in Micronesia." Science 106(2752): 294.		Caroline Islands	1	Animal	prevalence study (renal carriage)	1
2	2	Alicata, J. E. (1949) "Observations on leptospiral infections in Samoa." Hawaii Med J 9(2): 85-89, illust.		American Samoa	1	A and H	prevalence study (renal carriage, MAT in dogs)	1	clinical study (hospital based)	1	weak
3	3	Forbes, B. R. V. and J. S. Wannan (1955) "Leptospiral infection in natives of the territory of Papua and New Guinea." Aust Ann Med 4(1): 64-69.		Papua New Guinea	1	Human			seroprevalence study	1
4	4	Wannan, J. S. (1955) "Leptospiral serotypes in Australasia." Aust Vet J 31(12): 297-301.		Papua New Guinea	1	Animal	seroprevalence study	1
5	5	Emanuel, M. L. (1959) "Leptospiral infections in Papua." Papua N. Guinea Med. J. 3(3): 76-80.		Papua New Guinea	1	Animal	seroprevalence study	1
6	6	Heuls, J. (1959) "[Leptospirosis caused by Leptospira icterohemorrhagiae in Tahiti]." Bull Soc Pathol Exot Filiales 52(1): 22-26.		French Polynesia	1	A and H	prevalence study (renal carriage)	1	clinical study (cases reports)	1	strong
7	7	Mailloux, M. and B. Kolochine-Erber (1961) "Leptospirosis in former territories of the Union Francaise." Tropenmed Parasitol 12(3): 307-325.		New Caledonia & French Polynesia	2	Human			clinical study (cases reports NC; routine diagnosis FP)	1	strong (all countries)
8	8	Minette, H. P. (1964) "Leptospirosis in rodents and mongooses on the island of Hawaii." Am J Trop Med Hyg 13: 826-832.		Hawaii	1	Animal	seroprevalence study	1
9	9	Jensen, W. L., Jr., et al. (1965) "Clinical leptospirosis in Hawaii." Hawaii Med J 24: 273-276.		Hawaii	1	Human			clinical study (cases reports)	1	strong
10	10	Willis, M. F. and J. S. Wannan (1966) "Some aspects of the epidemiology of leptospirosis in New Guinea." Medical Journal of Australia 53(4): 129-136.		Papua New Guinea	1	A and H	seroprevalence study	1	seroprevalence study	1
11	11	Boulanger, P., et al. (1968) "A serological survey of sera from domestic animals on Easter Island." Can J Comp Med 32(2): 425-429.		Easter Island	1	Animal	seroprevalence study	1
12	12	Kariks, J. and N. D. Stallman (1968) "Human leptospirosis, proven by culture, in the territory of Papua and New Guinea." Med J Aust 2(1): 20.		Papua New Guinea	1	Human			clinical study (cases reports)	1	strong
13	13	Morahan, R. J. (1968) "Isolation of leptospires in the tarassovi (Hyos) serogroup from a bandicoot (Marsupialia, peramelidae) from Koil Island, territory of Papua and New Guinea." Med J Aust 2(1): 18-19.		Papua New Guinea	1	Animal	seroprevalence study (N≤10)	1
14	14	Morahan, R. J. (1971) "Further leptospiral isolations in the Sepik district, Territory of Papua and New Guinea." Med J Aust 1(5): 276-277.		Papua New Guinea	1	Animal	seroprevalence study (N≤10)	1
15	15	Babudieri, B. and A. D'Aquino (1973) "Systematics of leptospirae strains isolated in the Sepik District, Papua New Guinea." Med J Aust 1(14): 701.		Papua New Guinea	1	Animal	seroprevalence study (N≤10)	1
16	16	Cinco, M., et al. (1973) "[Serological research on the presence and spread of human leptospirosis in French Polynesia]." Bull Soc Pathol Exot Filiales 66(2): 273-278.		French Polynesia	1	Human			seroprevalence study	1
17	17	Segonne, J., et al. (1973) "Significance of leptospiroses in Tahiti pathology (a study of 66 cases of human leptospiroses from 1969 to 1972)" Bull Soc Pathol Exot Filiales 66(5): 621-627.		French Polynesia	1	Human			clinical study (routine diagnosis)	1	strong
18	18	Higa, H. H. and I. T. Fujinaka (1976) "Prevalence of rodent and mongoose leptospirosis on the Island of Oahu." Public Health Rep 91(2): 171-177.		Hawaii	1	Animal	seroprevalence study + renal carriage	1
19	19	Ryu, E. (1976) "An international survey of leptospiral agglutinin of dogs by RMAT." Int J Zoonoses 3(1): 33-60.		Fiji	1	Animal	seroprevalence study (N≤10)	1
20	20	Shrader, W. A., Jr. (1977) "Leptospirosis in Hawaii." Hawaii Med J 36(5): 135-138.		Hawaii	1	Human			clinical study (cases reports)	1	weak
21	21	Tomich, P. Q. (1979) "Studies of leptospirosis in natural host populations .1. Small mammals of Waipio valley, Island of Hawaii." Pacific Science 33(3): 257-279.		Hawaii	1	Animal	seroprevalence study	1
22	22	de Fredrick, D. F. and R. L. Reece (1980) "Diseases of cattle in the Solomon Islands." Aust Vet J 56(11): 522-525.		Solomon Islands	1	Animal	seroprevalence study	1
23	23	Mailloux, A. (1980) "[Human leptospiroses in the overseas departments and territories: 10 years' immunological diagnosis (1970-1979)]." Bull Soc Pathol Exot Filiales 73(3): 229-238.		New Caledonia & French Polynesia	2	Human			clinical study (non systematic review of cases)	1	weak (all countries)
24	24	Jeandel, P., et al. (1982) "[Epidemiological aspects and diagnosis of 60 cases of leptospiroses in French Polynesia]." Bull Soc Pathol Exot Filiales 75(4): 367-374.		French Polynesia	1	Human			clinical study (routine diagnosis)	1	strong
25	25	Joseph-Louisia, J., et al. (1982) "[Leptospiroses in New Caledonia. Reports of 32 cases diagnosed between 1973 and 1980]." Bull Soc Pathol Exot Filiales 75(5): 461-465.		New Caledonia	1	Human			clinical study (routine diagnosis)	1	strong
26	26	Ram, P., et al. (1982) "Antibody levels to Brucella abortus, Toxoplasma gondii, and Leptospira serogroups, in sera collected from healthy people in Fiji." Comp Immunol Microbiol Infect Dis 5(4): 397-403.		Fiji	1	Human			seroprevalence study	1
27	27	Guelain, J., et al. (1983) "[Leptospiroses in New Caledonia]." Med Trop (Mars) 43(2): 137-143.		New Caledonia	1	Human			clinical study (routine diagnosis)	1	strong
28	28	Raoult, D., et al. (1983) "Thrombocytopenia and renal failure in leptospirosis." Am J Trop Med Hyg 32(6): 1464.		French Polynesia	1	Human			clinical study	1	weak
29	29	Collings, D. F. (1984) "Leptospira interrogans infection in domestic and wild animals in Fiji." N Z Vet J 32(3): 21-24.		Fiji	1	Animal	seroprevalence study	1
30	30	Mailloux, M. (1984) "Leptospirosis in New Caledonia (Melanesia)" Zentralbl Bakteriol Mikrobiol Hyg A 257(4): 540-541.		New Caledonia	1	Human			clinical study (cases reports)	1	weak
31	31	Rougier, Y., et al. (1984) "[Immunologic survey on leptospirosis in the Marquesas Islands]." Med Trop (Mars) 44(1): 23-25.		French Polynesia (Marquesas Islands)	1	Human			seroprevalence study	1
32	32	Shimizu, M. M. (1984) "Environmental and biological determinants for the prevalence of leptospirosis among wild small mammal hosts, island of Hawaii." Int J Zoonoses 11(2): 173-188.		Hawaii	1	Animal	seroprevalence study	1
33	33	Mailloux, M. and D. Raoult (1985) "Leptospiroses in France in 1983." Semaine des Hopitaux 61(26): 1925-1928.		French Polynesia	1	Human			clinical study (cases reports)	1	weak
34	34	Ram, P. and M. S. Chandra (1985) "Unusual electrocardiographic abnormality in leptospirosis: case reports." Angiology 36(7): 477-482.		Fiji	1	Human			clinical study (cases reports)	1	weak
35	35	Schandevyl, P. and D. Deleu (1985) "Diseases and parasites of cattle in Vanuatu." Aust Vet J 62(9): 297-300.		Vanuatu	1	Animal	seroprevalence study	1
36	36	Anderson, B. S. and H. P. Minette (1986) "Leptospirosis in Hawaii: shifting trends in exposure, 1907-1984." Int J Zoonoses 13(2): 76-88.		Hawaii	1	Human			clinical study (review confirmed cases)	1	weak
37	37	Cointet, F., et al. (1987) "[Human leptospirosis in New Caledonia and dependencies. Apropos of 57 cases observed between 1 June 1983 and 31 May 1985]." Bull Soc Pathol Exot Filiales 80(1): 28-37.		New Caledonia	1	Human			clinical study (routine diagnosis)	1	strong
38	38	Bourdais, A., et al. (1988) "Respiratory complications during leptospirosis. Report on 6 cases including 3 cases with hemodynamic study." Medecine Tropicale 48(2): 149-160.		French Polynesia	1	Human			clinical study (cases reports)	1	strong
39	39	Brethes, B., et al. (1988) "[Epidemiological study of leptospirosis in New Caledonia]." Bull Soc Pathol Exot Filiales 81(2): 189-197.		New Caledonia	1	A and H	seroprevalence study + renal carriage	1	clinical study (cases reports) + seroprevalence study	1	weak
40	40	Brethes, B., et al. (1988) "[Leptospirosis and environment. Study of 2 major foci in New Caledonia]." Rev Epidemiol Sante Publique 36(6): 436-442.		New Caledonia	1	A and H	seroprevalence study (low numbers)	1	clinical study (cases reports) + seroprevalence study	1	weak
41	41	Dussarat, G. V., et al. (1988) "[Cardiac manifestations in leptospirosis. Apropos of 15 cases observed in New Caledonia]." Ann Cardiol Angeiol (Paris) 37(8): 449-453.		New Caledonia	1	Human			clinical study (cases reports)	1	strong
42	42	Perolat, P., et al. (1988) "Actuality of leptospirosis in France." Medecine et Maladies Infectieuses 18(11): 835-839.		New Caledonia & French Polynesia	2	Human			clinical study (cases reports)	1	weak (all countries)
43	43	Thevenon, J. G., et al. (1990) "Epidemiologic study of bovine leptospirosis in New Caledonia." Recueil De Medecine Veterinaire 166(10): 903-909.		New Caledonia	1	Animal	seroprevalence study	1
44	44	Katz, A. R., et al. (1991) "Leptospirosis on Kauai: investigation of a common source waterborne outbreak." Am J Public Health 81(10): 1310-1312.		Hawaii	1	A and H	prevalence study (renal carriage rats, MAT cattle)	1	clinical study (cases reports)	1	strong
45	45	Miller, D. A., et al. (1991) "Relationships between prevalence of Leptospira interrogans in cattle, and regional, climatic, and seasonal factors." Am J Vet Res 52(11): 1766-1768.		Hawaii	1	Animal	1 isolate reported	1
46	46	Gendron, Y., et al. (1992) "[Leptospirosis in French Polynesia: 120 case reports]." Med Trop (Mars) 52(1): 21-27.		French Polynesia	1	Human			clinical study (routine diagnosis)	1	strong
47	47	Perolat, P. and P. A. Reeve (1992) "First evidence of leptospirosis in Vanuatu." Trans R Soc Trop Med Hyg 86(5): 557-559.		Vanuatu	1	Human			clinical study (cases reports)	1	strong
48	48	Sasaki, D. M., et al. (1993) "Active surveillance and risk factors for leptospirosis in Hawaii." Am J Trop Med Hyg 48(1): 35-43.		Hawaii	1	Human			clinical study (case-control, hospital based)	1	strong
49	49	Merien, F. and P. Perolat (1996) "Public health importance of human leptospirosis in the South Pacific: a five-year study in New Caledonia." Am J Trop Med Hyg 55(2): 174-178.		New Caledonia	1	Human			clinical study (review confirmed cases)	1	strong
50	50	Katz, A. R., et al. (1997) "Leptospirosis on Oahu: an outbreak among military personnel associated with recreational exposure." Mil Med 162(2): 101-104.		Hawaii	1	A and H	seroprevalence study	1	clinical study (cases reports) + seroprevalence study	1	strong
51	51	Perrocheau, A. and P. Perolat (1997) "Epidemiology of leptospirosis in New Caledonia (South Pacific): a one-year survey." Eur J Epidemiol 13(2): 161-167.		New Caledonia	1	Human			clinical study (cases reports)	1	strong
52	52	O'Brien, M. M., et al. (1998) "Leptospirosis and pancreatitis: A report of ten cases." Pediatric Infectious Disease Journal 17(5): 436-438.		FSM, Hawaii, Guam, Marshall Islands	4	Human			clinical study (cases reports)	1	strong
53	53	Bouree, P., et al. (1999) "[Epidemiologic and clinical study of leptospirosis in Bourail (New Caledonia)]." Bull Soc Pathol Exot 92(1): 51-55.		New Caledonia	1	Human			clinical study (routine diagnosis)	1	strong
54	54	Katz, A. R., et al. (2001) "Assessment of the clinical presentation and treatment of 353 cases of laboratory-confirmed leptospirosis in Hawaii, 1974-1998." Clin Infect Dis 33(11): 1834-1841.		Hawaii	1	Human			clinical study (routine diagnosis)	1	strong
55	55	Manea, S. J., et al. (2001) "Clinical and epidemiological observations regarding the 1998 Kauai murine typhus outbreak." Hawaii Med J 60(1): 7-11.		Hawaii	1	A and H	seroprevalence study	1	clinical study (during a murine typhus epidemic)	1	strong
56	56	Gill, A. C., et al. (2002) "Fever in a teenage traveller." J Paediatr Child Health 38(6): 610-611.		Fiji	1	Human			clinical study (cases reports)	1	weak
57	57	Haddock, R. L., et al. (2002) "A leptospirosis outbreak on Guam associated with an athletic event." Pac Health Dialog 9(2): 186-189.		Guam	1	Human			clinical study (cases reports) + seroprevalence study	1	weak
58	58	Katz, A. R., et al. (2002) "Leptospirosis in Hawaii, 1974-1998: epidemiologic analysis of 353 laboratory-confirmed cases." Am J Trop Med Hyg 66(1): 61-70.		Hawaii	1	Human			clinical study (epidemiological survey)	1	strong
59	59	Katz, A. R., et al. (2003) "Comparison of serology and isolates for the identification of infecting leptospiral serogroups in Hawaii, 1979-1998." Trop Med Int Health 8(7): 639-642.		Hawaii	1	Human			clinical study (routine diagnosis)	1	strong
60	60	Moranne, O. and V. Queyrel (2003) "[Leptospirosis in Espiritu Santo, Vanuatu, 8 case reports]." Med Trop (Mars) 63(6): 611-613.		Vanuatu	1	Human			clinical study (cases reports)	1	strong
61	61	Lettieri, C., et al. (2004) "Prevalence of leptospira antibodies in U.S. Army blood bank donors in Hawaii." Mil Med 169(9): 687-690.		Hawaii	1	Human			seroprevalence study	1
62	62	O'Leary, F. M., et al. (2004) "Fatal leptospirosis presenting as musculoskeletal chest pain." Med J Aust 180(1): 29-31.		Vanuatu	1	Human			clinical study (cases reports)	1	strong
63	63	Doudier, B., et al. (2006) "Prognostic factors associated with severe leptospirosis." Clin Microbiol Infect 12(4): 299-300.		French Polynesia	1	Human			clinical study (cases reports)	1	weak
64	64	Dziuban, E. J., et al. (2006) "Surveillance for waterborne disease and outbreaks associated with recreational water--United States, 2003-2004." MMWR Surveill Summ 55(12): 1-30.		Guam	1	Human			clinical study (cases reports)	1	weak
65	65	Salaun, L., et al. (2006) "Application of multilocus variable-number tandem-repeat analysis for molecular typing of the agent of leptospirosis." J Clin Microbiol 44(11): 3954-3962.		New Caledonia	1	A and H	molecular typing of isolates (N<10)	1	clinical study (isolates)	1	strong
66	66	Aguirre, A. A., et al. (2007) "Infectious disease monitoring of the endangered Hawaiian monk seal." J Wildl Dis 43(2): 229-241.		Hawaii	1	Animal	seroprevalence study	1
67	67	Berlioz-Arthaud, A., et al. (2007) "Multicentre survey of incidence and public health impact of leptospirosis in the Western Pacific." Trans R Soc Trop Med Hyg 101(7): 714-721.		Palau, Guam, FSM, Vanuatu, Fiji, Tonga, Wallis & Futuna, French Polynesia	8	Human			clinical study (routine diagnosis)	1	strong
68	68	Berlioz-Arthaud, A., et al. (2007) "[Laboratory based human leptospirosis surveillance in New Caledonia (2001-2005)]." Bull Soc Pathol Exot 100(2): 133-138.		New Caledonia	1	Human			clinical study (routine diagnosis)	1	strong
69	69	Coudert, C., et al. (2007) "[Human leptospirosis in French Polynesia. Epidemiological, clinical and bacteriological features]." Med Trop (Mars) 67(2): 137-144.		French Polynesia	1	Human			clinical study (routine diagnosis)	1	strong
70	70	Gaynor, K., et al. (2007) "Leptospirosis on Oahu: an outbreak associated with flooding of a university campus." Am J Trop Med Hyg 76(5): 882-885.		Hawaii	1	Human			clinical study (cases reports) + seroprevalence study	1	strong
71	71	Ellis, T., et al. (2008) "Underrecognition of leptospirosis during a dengue fever outbreak in Hawaii, 2001-2002." Vector Borne Zoonotic Dis 8(4): 541-547.		Hawaii	1	Human			clinical study (during a dengue epidemic)	1	weak
72	72	Goarant, C., et al. (2009) "Outbreak of leptospirosis in New Caledonia: diagnosis issues and burden of disease." Trop Med Int Health 14(8): 926-929.		New Caledonia	1	Human			clinical study (during an epidemic)	1	strong
73	73	Hurst, F. P., et al. (2009) "Acute kidney injury requiring hemodialysis in patients with anicteric leptospirosis." Clin Nephrol 72(3): 186-192.		Hawaii	1	Human			clinical study (cases reports)	1	strong
74	74	Perez, J. and C. Goarant (2010) "Rapid Leptospira identification by direct sequencing of the diagnostic PCR products in New Caledonia." BMC Microbiol 10: 325.		New Caledonia	1	Animal	molecular typing of isolates (N=12)	1
75	75	Bouslough, D. B., et al. (2011) "Leptospirosis and dengue fever co-infection: A report of three representative cases." American Journal of Tropical Medicine and Hygiene 85(6 SUPPL. 1): 406-407.		American Samoa	1	Human			clinical study (cases reports)	1	weak
76	76	Duplessis, C. A., et al. (2011) "Hemoptysis associated with leptospirosis acquired in Hawaii, USA." Emerg Infect Dis 17(12): 2375-2377.		Hawaii	1	Human			clinical study (cases reports)	1	strong
77	77	Katz, A. R., et al. (2011) "Leptospirosis in Hawaii, USA, 1999-2008." Emerg Infect Dis 17(2): 221-226.		Hawaii (Guam, FSM)	3	Human			clinical study	1	strong (Hawaii)	weak Guam, FSM
78	78	Perez, J., et al. (2011) "Deciphering leptospirosis eco-epidemiology in New Caledonia." BMC Proceedings 5: no pagination.		New Caledonia	1	Animal	prevalence study (+ environmental risk factors)	1
79	79	Perez, J., et al. (2011) "Rodent abundance dynamics and leptospirosis carriage in an area of hyper-endemicity in New Caledonia." PLoS Negl Trop Dis 5(10): e1361.		New Caledonia	1	Animal	prevalence study (renal carriage)	1
80	80	Stevens, A. M., et al. (2011) "The epidemiology of leptospirosis in Palau." Pac Health Dialog 17(1): 129-138.		Palau	1	Human			clinical study (cases reports)	1	weak
81	81	Viau, E. J. and A. B. Boehm (2011) "Quantitative PCR-based detection of pathogenic Leptospira in Hawai'ian coastal streams." J Water Health 9(4): 637-646.		Hawaii	1	Environment
82	82	Lau, C. L., et al. (2012) "Leptospirosis in American Samoa--estimating and mapping risk using environmental data." PLoS Negl Trop Dis 6(5): e1669.		American Samoa	1	Human			seroprevalence study	1
83	83	Lau, C. L. and J. M. DePasquale (2012) "Leptospirosis, diagnostic challenges, American Samoa." Emerg Infect Dis 18(12): 2079-2081.		American Samoa	1	Human			clinical study (case report)	1	strong
84	84	Lau, C. L., et al. (2012) "Leptospirosis in American Samoa 2010: epidemiology, environmental drivers, and the management of emergence." Am J Trop Med Hyg 86(2): 309-319.		American Samoa	1	Human			seroprevalence study	1
85	85	Lau, C. L., et al. (2012) "Emergence of new leptospiral serovars in American Samoa - ascertainment or ecological change?" BMC Infect Dis 12: 19.		American Samoa	1	Human			seroprevalence study	1
86	86	Wong, M., et al. (2012) "Leptospira infection prevalence in small mammal host populations on three Hawaiian islands." Am J Trop Med Hyg 87(2): 337-341.		Hawaii	1	Animal	seroprevalence study + renal carriage	1
87	87	Guerrier, G., et al. (2013) "Association between age and severity to leptospirosis in children." PLoS Negl Trop Dis 7(9): e2436.		New Caledonia	1	Human			clinical study	1	strong
88	88	Roqueplo, C., et al. (2013) "Epidemiological study of animal leptospirosis in New Caledonia." Vet Med Int 2013: 826834.		New Caledonia	1	Animal	seroprevalence study	1
89	89	Theuerkauf, J., et al. (2013) "Leptospirosis risk increases with changes in species composition of rat populations." Naturwissenschaften 100(4): 385-388.		Wallis et Futuna	1	Animal	seroprevalence study	1
90	90	Tubiana, S., et al. (2013) "Risk factors and predictors of severe leptospirosis in New Caledonia." PLoS Negl Trop Dis 7(1): e1991.		New Caledonia	1	Human			clinical study (routine diagnosis)	1	strong
91	91	Colt, S., et al. (2014) "Human leptospirosis in The Federated States of Micronesia: a hospital-based febrile illness survey." BMC Infect Dis 14: 186.		Federated States of Micronesia	1	Human			clinical study (routine diagnosis)	1	strong
92	92	Gay, N., et al. (2014) "Though not reservoirs, dogs might transmit leptospira in New Caledonia." Int J Environ Res Public Health 11(4): 4316-4325.		New Caledonia	1	Animal	seroprevalence study + renal carriage	1
93	93	Musso, D., et al. (2014) "Improvement of leptospirosis surveillance in remote Pacific islands using serum spotted on filter paper." Int J Infect Dis 20: 74-76.		Federated States of Micronesia	1	Human			clinical study (during a dengue epidemic)	1	strong
94	94	Weinberger, D., et al. (2014) "El Nino Southern Oscillation and leptospirosis outbreaks in New Caledonia." PLoS Negl Trop Dis 8(4): e2798.		New Caledonia	1	Human			modeling study referring to clinical data	1	strong
95	95	Massenet, D., et al. (2015) "An Unprecedented High Incidence of Leptospirosis in Futuna, South Pacific, 2004 - 2014, Evidenced by Retrospective Analysis of Surveillance Data." PLoS One 10(11): e0142063.		Futuna	1	Human			clinical study (cases reports)	1	strong
96	96	Matono, T., et al. (2015) "Imported Flood-Related Leptospirosis From Palau: Awareness of Risk Factors Leads to Early Treatment." J Travel Med 22(6): 422-424.		Palau	1	Human			clinical study (case report)	1	strong
97	97	McIver, L., et al. (2015) "Assessment of Climate-sensitive Infectious Diseases in the Federated States of Micronesia." Trop Med Health 43(1): 29-40.		Federated States of Micronesia	1	Human			clinical study	1	weak
98	98	Buchholz, A. E., et al. (2016) "Feral Swine Leptospira Seroprevalence Survey in Hawaii, USA, 2007-2009." Zoonoses Public Health 63(8): 584-587.		Hawaii	1	Animal	seroprevalence study	1
99	99	Lau, C. L., et al. (2016) "Human Leptospirosis Infection in Fiji: An Eco-epidemiological Approach to Identifying Risk Factors and Environmental Drivers for Transmission." PLoS Negl Trop Dis 10(1): e0004405.		Fiji	1	Human			seroprevalence study	1
100	100	Nhan, T. X., et al. (2016) "Fatal leptospirosis and chikungunya co-infection: Do not forget leptospirosis during chikungunya outbreaks." IDCases 5: 12-14.		French Polynesia	1	Human			clinical study (during chikungunya epidemic)	1	strong
101	101	Cleveland, C. A., et al. (2017) "Survey for selected pathogens in wild pigs (Sus scrofa) from Guam, Marianna Islands, USA." Vet Microbiol 205: 22-25.		Guam	1	Animal	seroprevalence study	1
102	102	Guernier, V., et al. (2017) "Leptospira diversity in animals and humans in Tahiti, French Polynesia." PLoS Negl Trop Dis.		French Polynesia	1	A and H	prevalence study (renal carriage)	1	clinical study (routine diagnosis)	1	strong
103	103	Thibeaux, R., et al. (2017) "Seeking the environmental source of Leptospirosis reveals durable bacterial viability in river soils." PLoS Negl Trop Dis 11(2): e0005414.		New Caledonia	1	Environment
104	from references list of another paper	Alicata, J. E. (1944) "A study of leptospirosis in Hawaii." Plantation Health 8: 7-32.	no full text; main results in abstract + Minette 1964 (ref 8)	Hawaii	1	A and H	seroprevalence study + renal carriage	1	seroprevalence study	1
105	from references list of another paper	Alicata, J. E. & Breaks V. (1942) "Incidence of leptospirosis among dogs in Honolulu as determined by serological agglutination tests." Jour Wash Acad Sci 32(10): 305-308.	access to 1st page only; results reported from Alicata 1949 (ref 2)	Hawaii	1	Animal	seroprevalence study	1
106	from references list of another paper	Alicata, J. E. & Breaks V. (1943) "A survey of leptospirosis in Honolulu." Hawaii Med J 2: 137-142.	no full text; main results in abstract	Hawaii	1	A and H	seroprevalence study + renal carriage	1	clinical study (cases reports) + seroprevalence study	1	weak
107	from references list of another paper	Baker, A. A. (1985) Annual report of the Chief Veterinary Officer, Solomon Islands Government: Veterinary/Livestock Department, Ministry of Agriculture and Lands, Honiara.	no full text; results reported from Martin 1999c	Solomon Islands	1	Animal	seroprevalence study	1
108	Grey literature	Berlioz-Arthaud, A. and F. Merien (2006) "Leptospirosis report 2005: New Caledonia." Inform'Action 23(May): 14-18.		New Caledonia	1	Human			clinical study (routine diagnosis)	1	strong
109	Grey literature	Daudens, E., et al. (2010) "Recrudescence of leptospirosis in French Polynesia in early 2010." Inform'Action 32: 3-6.		French Polynesia	1	Human			clinical study (cases reports)	1	strong
110	Grey literature	Daudens, E., et al. (2011) "Situation épidémiologique de la leptospirose en Pf (2006-2010)" BISES Décembre(5): 6-8.		French Polynesia	1	Human			clinical study (routine diagnosis)	1	strong
111	from references list of another paper	de Rooij, R. J. (1979) Animal health and production - Western Samoa; end of assignment report, FAO.	no full text; results reported from Martin & Epstein 1999 (ref 122)	Independent State of Samoa	1	Animal	seroprevalence study	1
112	Grey literature	Domenech, J. & Lechapt M. (1983) "Animal leptospirosis : prevalence in the South Pacific." Revue d’Elevage et de Médecine Vétérinaire de Nouvelle-Calédonie 2: 1-8.		New Caledonia	1	Animal	seroprevalence study	1
113	Grey literature	Duguies, M., et al. (2000) ADAP Animal Health Survey for Guam 1999: 22.		Guam	1	Animal	seroprevalence study	1
114	from references list of another paper	Forbes, B. R. V. and J. S. Wannan (1958) "Examination of domestic and field animals of the territory of Papua and New Guinea for evidence of leptospiral infection." Aust J Sci 21: 121.	no full text; reference found in Emanuel 1959 (ref 5) and Morahan 1968 (ref 13)	Papua New Guinea	1	Animal	prevalence study	1
115	Grey literature	Giraud, P., et al. (1987) "Présentation de l'élevage aux îles Wallis et Futuna." Revue d'Elevage et de Médecine Vétérinaire des Pays Tropicaux 40(2): 173-179.		Wallis et Futuna	1	Animal	seroprevalence study	1
116	Grey literature	Hirschauer, C., et al. (2009) "Épidémiologie de la leptospirose en Polynésie française de 2006 à 2008." BEH thématique 48-49-50(22 décembre 2009): 508-511.		French Polynesia	1	Human			clinical study (routine diagnosis)	1	strong
117	Grey literature	Hubert, B. (2001) "Infectious diseases in French Polynesia, 2001." Inform'Action 10(December): 8-9.		French Polynesia	1	Human			clinical study (routine diagnosis)	1	strong
118	Grey literature	Lupo, C. (2003) Epidemiological study of animal Leptospirosis in Fiji Islands. Thesis. France, Ecole Nationale Veterinaire de Toulouse. DVM: 151.		Fiji	1	Animal	seroprevalence study	1
119	Grey literature	Martin, T. (1999) The animal health status of Samoa. Suva, Fiji Secretariat of the Pacific Community.		Independent State of Samoa	1	Animal	seroprevalence study	1
120	Grey literature	Martin, T. (1999) The animal health status of Tokelau. Noumea, New Caledonia, Secretariat of the Pacific Community.		Tokelau	1	Animal	seroprevalence study	1
121	Grey literature	Martin, T. (2000) The animal health status of Wallis & Futuna. Noumea, New Caledonia, Secretariat of the Pacific Community.		Wallis et Futuna	1	Animal	seroprevalence study	1
122	Grey literature	Martin, T. & Epstein V. (1999) The animal health status of the Solomon Islands. Noumea, New Caledonia, Secretariat of the Pacific Community.		Solomon Islands	1	Animal	seroprevalence study	1
123	Grey literature	Morisse, L., et al. (2006) "Leptospirosis in Wallis and Futuna in 2005." Inform'Action 23: 10-13.		Wallis et Futuna	1	Human			clinical study (routine diagnosis)	1	strong
124	from references list of another paper	Munro, R. (1978) "Leptospirosis in the animal population in Fiji." Fiji Med J 6: 79-80.	no full text; results reported from Collings 1984 (ref 29)	Fiji	1	Animal	seroprevalence study	1
125	Grey literature	Pineda, M. D. (2001) "Leptospirosis in Palau." Inform'Action 8(May): 9-11.		Palau	1	Human			clinical study (routine diagnosis)	1	weak
126	from references list of another paper	Ram, P. (1978). "Epidemiology of leptospirosis in Fiji." Fiji Med J 6: 70-72.	no full text; results reported from Ram & Collings 1982 (ref 128)	Fiji	1	Human			clinical study (routine diagnosis)	1	N/A
127	from references list of another paper	Ram, P. (1982). "Leptospiral meningitis." Fiji Med J May/June: 76-78.		Fiji	1	Human			clinical study (cases reports)	1	weak
128	from references list of another paper	Ram, P. and D. F. Collings (1982). "Further observations on the epidemiology of leptospirosis in Fiji." Fiji Med J May/June: 71-75.		Fiji	1	A and H	seroprevalence study	1	clinical study (review confirmed cases)	1	weak
129	Grey literature	Raust, P. (1988) "Animal leptospirosis in French Polynesia. Preliminary serological investigations [in French]." Revue d’Elevage et de Médecine Vétérinaire de Nouvelle-Calédonie 12: 15–19.		French Polynesia	1	Animal	seroprevalence study	1
130	from references list of another paper	Ryu, E. and Haddock R. L. (1974) "Leptospirosis within the Territory of Guam: prevalence among canines." Micronesica 10(1): 13-15.		Guam	1	Animal	seroprevalence study	1
131	Grey literature	Saville, P. (1996) "The animal health status of the Cook Islands."		Cook Islands	1	Animal	seroprevalence study	1
132	Grey literature	Saville, P. (1996) "The animal health status of the pacific island countries and territories - 1994."		Pacific Islands	22	Animal	prevalence study (review)	1
133	Grey literature	Saville, P. (1996) The animal health status of Kiribati. Noumea, New Caledonia, South Pacific Commission.		Kiribati	1	Animal	seroprevalence study	1
134	Grey literature	Saville, P. (1996) The animal health status of Niue. Noumea, New Caledonia, South Pacific Comission.		Niue	1	Animal	seroprevalence study	1
135	Grey literature	Saville, P. (1996) The animal health status of Tonga. Noumea, New Caledonia, Secretariat of the Pacific Community.		Tonga	1	Animal	seroprevalence study	1
136	Grey literature	Saville, P. (1999) The animal health status of Palau. Noumea, New Caledonia, Secretariat of the Pacific Community.		Palau	1	Animal	seroprevalence study	1
137	from references list of another paper	Segonne, J., et al. (1972) "Les aspects cliniques et bactériologiques des leptospires en Polynésie française." Médecine d'Afrique Noire 19(2)(131(6)): 523-527.		French Polynesia	1	Human			clinical study (cases reports)	1	strong
138	Grey literature	Simms, J. R. (1998) "Animal leptospirosis in the Federated States of Micronesia." Pacific Health Dialog 5(1): 30-37.		Federated States of Micronesia	1	Animal	seroprevalence study	1
139	Grey literature	Singh, N. (2005) "Pacific Island Environmental Conference — Guam, 20–24 June 2005." Inform'Action 21: 19-23.		Guam (for American Samoa see Winger 2004)	1	Human	reporting from other publications		clinical study (cases reports)	1	weak
140	Grey literature	Thevenon, J. G., et al. (1987) "Etude de la cinétique du taux d'anticorps antileptospirosiques sur des bovins du Centre de Recherche Zootechnique de Port-Laguerre." Revue d’Elevage et de Médecine Vétérinaire de Nouvelle-Calédonie 10: 7-12.		New Caledonia	1	Animal	seroprevalence study	1
141	Grey literature	Villagomez, J. K., et al. (2001) "Leptospirosis in the Northern Mariana islands." Inform'Action 10(December): 4-7.		Northern Mariana Islands	1	Human			clinical study (cases reports)	1	strong
142	Grey literature	Wai’in, P. M. (2007) Epidemiology of infection with Leptospira species in Livestock in Papua New Guinea. Perth, Australia, School of Biomedical and Veterinary Sciences, Murdoch University. Ph.D.: 214.		Papua New Guinea	1	Animal	seroprevalence study + renal carriage	1
143	from references list of another paper	Wallace, G. D., et al. (1961) Leptospirosis survey of small mammals on the island of Hawaii. 10th Pacific Scientific Congress. Honolulu, Hawaii.	no full text; results reported from review Desvars et al. 2011 Epidemiol Infect, 139, 167–188.	Hawaii	1	Animal	seroprevalence study	1
144	from references list of another paper	Wannan, J. S. & Willis, M. F. (1961) "Leptospires in the territory of Papua and New Guinea." Aust J Sci 23: 268.	no full text; results reported from Morahan 1968 (ref 13)	Papua New Guinea	1	Animal	renal carriage?	1
145	Grey literature	Winger, K. (2004) Leptospirosis: A Seroprevalence Survey on American Samoa. American Samoa Government Department of Health and CDC report.		American Samoa	1	Human			seroprevalence study	1
146	Master thesis	Togami, E. (2016) "Animal & Human Leptospirosis In A High Transmission Setting In Fiji." Public Health Thesis, Yale University.		Fiji	1	Animal	prevalence study (renal carriage, serology)	1
147	Added manually	Lau, C. L., et al. (2017) "Unravelling infectious disease eco-epidemiology using Bayesian networks and scenario analysis: A case study of leptospirosis in Fiji." Environmental Modelling and Software 97:271-286.		Fiji	1	Human			seroprevalence study	1
148	from references list of another paper	Pavlin B. Draft Mission Report: Suspected Systemic Febrile Illness Outbreak. Chuuk State, Federated States of Micronesia. World Health Organization, Office of the South Pacific, 2010.	no full text; results reported from Coltet al. 2014 (ref 91)	Federated States of Micronesia	1	Human			clinical study		weak
					184			67		91
	N=148
