# Supplementary material for: A systematic review of human and animal leptospirosis in the Pacific Islands reveals pathogen and reservoir diversity
Source: PLoS Negl Trop Dis. 2018 May 14;12(5):e0006503. doi: 10.1371/journal.pntd.0006503 (PMC5967813; doi:10.1371/journal.pntd.0006503)
Supplement: S2 Table — The results are reported per study, indicating where (island(s)) and when (year(s)) the study was conducted, the target (human vs animal), the animal species investigated when relevant and the serogroup. Serology results are reported as in the study, i.e. potentially including cross-reactions between serovars and serogroups, paradoxical reactions or anamnestic responses. For this reason, and because of the limitations of the MAT, some results were considered as “weak evidence” of leptospirosis following the criteria detailed in the methods section; thus this table should be interpreted with caution. (XLS) [file pntd.0006503.s004.xls]

## Sheet: Sheet1
	American Samoa						New Caledonia																			French Polynesia										Fiji								Hawaii
	human	human	human	human	human	animal	human	human	human	human	human	human	human	human	human	human	human	children	human	human	animal	animal	animal	animal	animal	human	human	human	human	human	human	human	human	human	animal	human	human	human	human	human	human	animal	animal	human	human	human	human	human	human
Serogroup	1948	2004	2010	2011	ALL	1949	1974-79	1973-80	1973-1980	1983-1985	1985-86	1989-1993	1989	1989-90	1998-2001	2001-05	2008	2006-12	2008-2011	ALL	1988	1989-2001	2009	2013	ALL	1970-71	1970-79	1975-80	1981 (Marquesas)	1984-90	2003-05 (Marquesas)	2003-05 (Raiatea)	2006-10	ALL	1981-86	1969-1981	? (pub 1982)	2002?	2003-05	2013	ALL	? (pub 1984)	2002	1962-63	1970-84	1987	1988-89	1992	1974-98
Australis	✔	✔	✔		✔	rat?		✔					✔			✔	✔	✔	✔	✔			cattle, deer, horse, dog	dog	cattle, deer, horse, dog	✔	✔	✔		✔	✔	✔		✔	cattle, pig, horse	✔	✔		✔	✔	✔	mice, cattle, goat, rat, mongoose, pig, sheep, cattle, dog, rat	cattle, pig, horse, dog		✔	✔	✔	✔
Autumnalis											✔					✔				✔			cattle, deer, horse, dog		cattle, deer, horse, dog	✔	✔					✔		✔	cattle, pig		✔				✔	mice, pig, sheep, cattle, goat, rat, mongoose	cattle, pig, horse, dog		✔	✔
Ballum											✔	✔	✔		✔	✔	✔		✔	✔			cattle, deer, horse, dog, cat		cattle, deer, horse, dog, cat					✔	✔			✔						✔	✔	dog, mongoose	cattle, pig, horse, dog, mice		✔		✔
Bataviae											✔								✔	✔			cattle, deer, cat		cattle, deer, cat	✔	✔							✔	cattle, pig							cattle, goat, rat	cattle, goat, horse		✔	✔
Canicola	✔				✔	dog	✔				✔		✔	✔		✔		✔		✔	rat		cattle, deer, horse, dog, cat		cattle, deer, horse, dog, cat	✔	✔	✔		✔	✔			✔	pig	✔	✔		✔	✔	✔	pig	cattle, horse, dog		✔		✔
Celledoni																																											pig, horse
Cynopteri										✔	✔		✔	✔						✔			cattle, deer, horse, dog, cat		cattle, deer, horse, dog, cat	✔								✔	pig	✔					✔		cattle, pig, horse
Djasiman													✔	✔						✔						✔								✔									cattle, pig, horse
Grippotyphosa										✔	✔									✔															cattle
Hebdomadis			✔		✔									✔						✔			cattle, deer			✔								✔									cattle, mongoose		✔		✔
Icterohaemorrhagiae		✔		✔	✔	dog	✔	✔	✔	✔	✔	✔	✔	✔	✔	✔	✔	✔	✔	✔	rat, cattle, pig, horse, dog	dog	cattle, deer, horse, dog, cat	dog	rat, cattle, pig, deer, horse, dog, cat	✔	✔	✔	✔	✔	✔	✔		✔	cattle, pig, horse	✔	✔		✔	✔	✔	goat, dog, rat	cattle, goat, pig, horse, dog	✔	✔		✔		✔
Javanica										✔		✔								✔							✔							✔									pig		✔
Mini													✔							✔						✔								✔									cattle, mongoose
Panama													✔	✔		✔	✔	✔	✔	✔			cattle, horse, cat		cattle, horse, cat	✔								✔									cattle
Pomona		✔			✔					✔	✔	✔	✔	✔	✔	✔	✔		✔	✔	pig	pig, deer	deer, horse		pig, deer, horse		✔	✔						✔	cattle, pig, horse		✔				✔	pig, goat	cattle, horse		✔		✔
Pyrogenes		✔	✔		✔							✔	✔	✔	✔	✔	✔	✔	✔	✔			cattle, horse, dog	dog	cattle, horse, dog	✔								✔									cattle, goat, pig, horse, dog		✔
Santarosai																										✔								✔									cattle
Sarmin																																											pig, horse
Sejroe											✔		✔	✔						✔	cattle	pig, deer	cattle, deer, dog		pig, cattle, deer, dog	✔								✔	cattle		✔	✔		✔	✔	cattle, mongoose	cattle, goat, pig, horse, mongoose
Shermani
Tarassovi										✔	✔		✔	✔			✔		✔	✔	cattle		cattle, deer		cattle, deer										cattle, pig							cattle	cattle, horse, dog
[truncated: 57 more columns]
